# Supplementary material for: Nanoformulation Development to Improve the Biopharmaceutical Properties of Fisetin Using Design of Experiment Approach
Source: Molecules. 2021 May 19;26(10):3031. doi: 10.3390/molecules26103031 (PMC8160650; doi:10.3390/molecules26103031)
Supplement: Supplementary file 1 [file molecules-26-03031-s001.zip]

Archive with 1 entries (1 files):
- molecules-1222586-supplementary.pdf
